# Supplementary material for: Capsaicin from chili ( Capsicum spp.) inhibits vascular smooth muscle cell proliferation
Source: F1000Res. 2015 Jan 27;4:26. [Version 1] doi: 10.12688/f1000research.6007.1 (PMC4314658; doi:10.12688/f1000research.6007.1)
Supplement: Effect of capsaicin on vascular smooth muscle cell proliferation: raw data — Cell proliferation was estimated by quantification of metabolic activity (Data_1A) and DNA synthesis (Data_1B) (both relative units). Cell death was estimated by quantification of the percentage of extracellular lactate dehydrogenase activity (Data_1C). Numbers in column headers denote capsaicin concentration (uM); Digitonin concentration was 100 ug/mL). Data correspond to Figure 1 in the associated article. [file f1000research-4-6428-s0000.tgz]

Archive with 3 entries (3 files):
- Data_1A.csv
- Data_1B.csv
- Data_1C.csv
